# Supplementary material for: Epigenetic Remodeling through Downregulation of Polycomb Repressive Complex 2 Mediates Chemotherapy Resistance in Testicular Germ Cell Tumors
Source: Cancers (Basel). 2019 Jun 8;11(6):796. doi: 10.3390/cancers11060796 (PMC6627640; doi:10.3390/cancers11060796)
Supplement: Supplementary file 1 [file cancers-11-00796-s001.zip]

Archive with 2 entries (2 files):
- cancers-505886-supplement-tables.xlsx
- cancers-505886-supplement-figures.docx
