# Supplementary material for: Epigenetic Remodeling through Downregulation of Polycomb Repressive Complex 2 Mediates Chemotherapy Resistance in Testicular Germ Cell Tumors
Source: Cancers (Basel). 2019 Jun 8;11(6):796. doi: 10.3390/cancers11060796 (PMC6627640; doi:10.3390/cancers11060796)
Supplement: Supplementary file 1 [file cancers-11-00796-s001.zip › cancers-505886-supplement-tables.xlsx]

## Sheet: Table S1
Table S1: Parental cells and their respective cisplatin acquired resistant clones
Cell lines	Cisplatin sensitivity	IC50 (Mean±SEM)
NT2/D1	Parental/Sensitive	0.83±0.09
NT2/D1-A3	Acquired resistant	5.75±0.56
NT2/D1-A4	Acquired resistant	4.53±0.67
NT2/D1-B3	Acquired resistant	2.51±0.45
NT2/D1-C1	Acquired resistant	14.90±1.06
NT2/D1-C2	Acquired resistant	10.10±0.14
NT2/D1-E1	Acquired resistant	3.27±0.30
NT2/D1-H1	Acquired resistant	16.40±5.68
NT2/D1-H2	Acquired resistant	10.10±0.36
2102EP	Parental/Sensitive	2.44±0.20
2102EP-A1	Acquired resistant	14.63±0.92
2102EP-B3	Acquired resistant	8.50±0.88
2102EP-C1	Acquired resistant	14.43±3.59
2102EP-C4	Acquired resistant	5.77±0.77
833K	Parental/Sensitive	1.35±0.04
833K-A2	Acquired resistant	6.04±0.43
833K-B4	Acquired resistant	11.25±0.04
Cell lines represented in bold are used for RNA seq

## Sheet: Table S2
Table S2: Top 20 gene sets predicted by GSEA from upregulated genes in each of the resistant cell lines
NT2/D1 A3		NT2/D1 A4		NT2/D1 B3		NT2/D1 C2		NT2/D1 H1		2102EP A1		2102EP B3		2102EP C1		833K A2		833K B4
Gene Set	NES	Gene Set	NES	Gene Set	NES	Gene Set	NES	Gene Set	NES	Gene Set	NES	Gene Set	NES	Gene Set	NES	Gene Set	NES	Gene Set	NES
NIKOLSKY_BREAST_CANCER_17Q21_Q25_AMPLICON	2.997	NIKOLSKY_BREAST_CANCER_17Q21_Q25_AMPLICON	2.89122	NIKOLSKY_BREAST_CANCER_17Q21_Q25_AMPLICON	2.89755	NIKOLSKY_BREAST_CANCER_17Q21_Q25_AMPLICON	2.68725	NIKOLSKY_BREAST_CANCER_17Q21_Q25_AMPLICON	2.96838	MEISSNER_BRAIN_HCP_WITH_H3K27ME3	2.15861	MIKKELSEN_MCV6_HCP_WITH_H3K27ME3	2.43532	MIKKELSEN_MCV6_HCP_WITH_H3K27ME3	2.28859	NIKOLSKY_BREAST_CANCER_17Q21_Q25_AMPLICON	2.07342	MIKKELSEN_MEF_HCP_WITH_H3K27ME3	2.23609
LASTOWSKA_NEUROBLASTOMA_COPY_NUMBER_UP	2.27588	LASTOWSKA_NEUROBLASTOMA_COPY_NUMBER_UP	2.29221	PETROVA_ENDOTHELIUM_LYMPHATIC_VS_BLOOD_DN	2.77393	MEISSNER_NPC_HCP_WITH_H3_UNMETHYLATED	2.19101	LASTOWSKA_NEUROBLASTOMA_COPY_NUMBER_UP	2.21107	MIKKELSEN_MCV6_HCP_WITH_H3K27ME3	2.12745	MIKKELSEN_MEF_HCP_WITH_H3K27ME3	2.40009	MIKKELSEN_MEF_HCP_WITH_H3K27ME3	2.18064	REACTOME_HS_GAG_DEGRADATION	2.03006	MEISSNER_NPC_HCP_WITH_H3K4ME2	2.14687
FARMER_BREAST_CANCER_CLUSTER_5	2.16576	NIKOLSKY_BREAST_CANCER_17Q11_Q21_AMPLICON	2.20008	SWEET_KRAS_TARGETS_UP	2.62726	LASTOWSKA_NEUROBLASTOMA_COPY_NUMBER_UP	2.18805	KERLEY_RESPONSE_TO_CISPLATIN_UP	2.18305	MIKKELSEN_NPC_HCP_WITH_H3K27ME3	2.0596	BENPORATH_PRC2_TARGETS	2.17961	MEISSNER_BRAIN_HCP_WITH_H3_UNMETHYLATED	2.15312	MIKKELSEN_MEF_HCP_WITH_H3K27ME3	2.02781	MARTENS_TRETINOIN_RESPONSE_UP	2.11961
NIKOLSKY_BREAST_CANCER_17Q11_Q21_AMPLICON	2.08351	FARMER_BREAST_CANCER_CLUSTER_5	2.14748	REN_ALVEOLAR_RHABDOMYOSARCOMA_DN	2.54074	SANA_RESPONSE_TO_IFNG_UP	2.15382	WARTERS_RESPONSE_TO_IR_SKIN	2.181	RIZ_ERYTHROID_DIFFERENTIATION_6HR	2.02956	MEISSNER_NPC_HCP_WITH_H3K4ME2_AND_H3K27ME3	2.12237	MIKKELSEN_MEF_ICP_WITH_H3K27ME3	2.01816	CERVERA_SDHB_TARGETS_1_UP	1.97362	MIKKELSEN_MCV6_HCP_WITH_H3K27ME3	2.07542
NIKOLSKY_BREAST_CANCER_15Q26_AMPLICON	2.0132	MEISSNER_BRAIN_HCP_WITH_H3K27ME3	2.11613	SENESE_HDAC2_TARGETS_DN	2.53097	BROWNE_INTERFERON_RESPONSIVE_GENES	2.05852	WARTERS_IR_RESPONSE_5GY	2.14209	MIKKELSEN_MEF_LCP_WITH_H3K27ME3	2.02296	MEISSNER_BRAIN_HCP_WITH_H3_UNMETHYLATED	2.04724	MIKKELSEN_MEF_HCP_WITH_H3_UNMETHYLATED	1.91708	ZHANG_GATA6_TARGETS_DN	1.94745	CERVERA_SDHB_TARGETS_1_UP	2.06674
PID_RAS_PATHWAY	1.9819	PID_RAS_PATHWAY	2.09041	KERLEY_RESPONSE_TO_CISPLATIN_UP	2.5018	FARMER_BREAST_CANCER_CLUSTER_1	1.94642	SMID_BREAST_CANCER_RELAPSE_IN_LUNG_DN	2.10613	REACTOME_NCAM_SIGNALING_FOR_NEURITE_OUT_GROWTH	2.0142	MIKKELSEN_NPC_HCP_WITH_H3K27ME3	1.93949	BENPORATH_PRC2_TARGETS	1.89367	SMID_BREAST_CANCER_LUMINAL_B_UP	1.93529	REACTOME_AMINE_LIGAND_BINDING_RECEPTORS	2.06604
REACTOME_PACKAGING_OF_TELOMERE_ENDS	1.94387	NIKOLSKY_BREAST_CANCER_7Q21_Q22_AMPLICON	2.01782	WU_CELL_MIGRATION	2.49464	COLDREN_GEFITINIB_RESISTANCE_DN	1.92849	KIM_RESPONSE_TO_TSA_AND_DECITABINE_UP	2.0366	GENTILE_UV_LOW_DOSE_UP	1.9922	MADAN_DPPA4_TARGETS	1.92088	MEISSNER_NPC_HCP_WITH_H3K4ME2_AND_H3K27ME3	1.89036	LOPES_METHYLATED_IN_COLON_CANCER_UP	1.91504	NIKOLSKY_BREAST_CANCER_17Q21_Q25_AMPLICON	2.0439
REACTOME_PHASE1_FUNCTIONALIZATION_OF_COMPOUNDS	1.89818	FLECHNER_BIOPSY_KIDNEY_TRANSPLANT_REJECTED_VS_OK_UP	1.97632	KHETCHOUMIAN_TRIM24_TARGETS_UP	2.48805	REACTOME_PEPTIDE_LIGAND_BINDING_RECEPTORS	1.91649	FARMER_BREAST_CANCER_CLUSTER_5	2.032	REACTOME_NCAM1_INTERACTIONS	1.97623	MIKKELSEN_MEF_ICP_WITH_H3K27ME3	1.90714	MATZUK_SPERMATOGONIA	1.84012	GEORGANTAS_HSC_MARKERS	1.89191	MIKKELSEN_NPC_HCP_WITH_H3K27ME3	2.03693
MEISSNER_BRAIN_HCP_WITH_H3K27ME3	1.88268	AGUIRRE_PANCREATIC_CANCER_COPY_NUMBER_UP	1.92644	VERHAAK_GLIOBLASTOMA_MESENCHYMAL	2.48521	REACTOME_INTERFERON_ALPHA_BETA_SIGNALING	1.90897	HOLLERN_EMT_BREAST_TUMOR_DN	2.02926	CROONQUIST_NRAS_VS_STROMAL_STIMULATION_UP	1.97248	REACTOME_NEURONAL_SYSTEM	1.86747	MIKKELSEN_NPC_HCP_WITH_H3K27ME3	1.83089	NABA_ECM_AFFILIATED	1.88298	BENPORATH_PRC2_TARGETS	2.03524
KEGG_TYROSINE_METABOLISM	1.86248	MIKKELSEN_IPS_LCP_WITH_H3K4ME3	1.91925	FRIDMAN_SENESCENCE_UP	2.48244	EINAV_INTERFERON_SIGNATURE_IN_CANCER	1.90338	FISCHER_DIRECT_P53_TARGETS_META_ANALYSIS	2.02496	MARTENS_TRETINOIN_RESPONSE_UP	1.97063	MATZUK_SPERMATOGONIA	1.85478	MADAN_DPPA4_TARGETS	1.82904	KEGG_OLFACTORY_TRANSDUCTION	1.86877	MIKKELSEN_MEF_LCP_WITH_H3K27ME3	1.97308
GAUSSMANN_MLL_AF4_FUSION_TARGETS_B_UP	1.85475	KIM_LRRC3B_TARGETS	1.90419	NIKOLSKY_BREAST_CANCER_17Q11_Q21_AMPLICON	2.4737	HOLLERN_EMT_BREAST_TUMOR_DN	1.89949	MACAEVA_PBMC_RESPONSE_TO_IR	1.96815	BENPORATH_PRC2_TARGETS	1.96852	REACTOME_POTASSIUM_CHANNELS	1.84898	REACTOME_POTASSIUM_CHANNELS	1.82848	HOLLERN_EMT_BREAST_TUMOR_DN	1.84653	BOSCO_EPITHELIAL_DIFFERENTIATION_MODULE	1.91236
AGUIRRE_PANCREATIC_CANCER_COPY_NUMBER_UP	1.85146	MARTENS_TRETINOIN_RESPONSE_UP	1.88125	WIEDERSCHAIN_TARGETS_OF_BMI1_AND_PCGF2	2.46755	REACTOME_IMMUNOREGULATORY_INTERACTIONS_BETWEEN_A_LYMPHOID_AND_A_NON_LYMPHOID_CELL	1.88376	KORKOLA_CORRELATED_WITH_POU5F1	1.96216	PARK_TRETINOIN_RESPONSE_AND_PML_RARA_FUSION	1.96622	REACTOME_VOLTAGE_GATED_POTASSIUM_CHANNELS	1.8194	MARTENS_TRETINOIN_RESPONSE_UP	1.80507	BOSCO_EPITHELIAL_DIFFERENTIATION_MODULE	1.83991	MEISSNER_NPC_HCP_WITH_H3_UNMETHYLATED	1.88499
NIKOLSKY_BREAST_CANCER_7Q21_Q22_AMPLICON	1.83157	MIKKELSEN_ES_LCP_WITH_H3K4ME3	1.87439	PETROVA_PROX1_TARGETS_DN	2.45753	TURASHVILI_BREAST_DUCTAL_CARCINOMA_VS_DUCTAL_NORMAL_DN	1.86163	AIGNER_ZEB1_TARGETS	1.92741	MEISSNER_NPC_HCP_WITH_H3K4ME2_AND_H3K27ME3	1.96584	VERHAAK_GLIOBLASTOMA_PRONEURAL	1.81256	KEGG_NEUROACTIVE_LIGAND_RECEPTOR_INTERACTION	1.78419	REACTOME_HS_GAG_BIOSYNTHESIS	1.83218	WARTERS_RESPONSE_TO_IR_SKIN	1.8843
ICHIBA_GRAFT_VERSUS_HOST_DISEASE_35D_UP	1.83014	ICHIBA_GRAFT_VERSUS_HOST_DISEASE_35D_UP	1.86411	RODWELL_AGING_KIDNEY_NO_BLOOD_UP	2.34972	FARMER_BREAST_CANCER_CLUSTER_5	1.853	KEGG_RETINOL_METABOLISM	1.89744	KATSANOU_ELAVL1_TARGETS_UP	1.91027	KEGG_NEUROACTIVE_LIGAND_RECEPTOR_INTERACTION	1.80684	REACTOME_VOLTAGE_GATED_POTASSIUM_CHANNELS	1.77533	MARTENS_TRETINOIN_RESPONSE_UP	1.82645	MEISSNER_NPC_HCP_WITH_H3K4ME3_AND_H3K27ME3	1.87294
BAUS_TFF2_TARGETS_UP	1.82978	GAUSSMANN_MLL_AF4_FUSION_TARGETS_B_UP	1.85062	SCHUETZ_BREAST_CANCER_DUCTAL_INVASIVE_UP	2.34767	HECKER_IFNB1_TARGETS	1.8442	MIKKELSEN_MEF_ICP_WITH_H3K4ME3_AND_H3K27ME3	1.88697	STOSSI_RESPONSE_TO_ESTRADIOL	1.90294	MIKKELSEN_MEF_HCP_WITH_H3_UNMETHYLATED	1.80464	LIAN_LIPA_TARGETS_6M	1.76582	ANDERSEN_CHOLANGIOCARCINOMA_CLASS2	1.82073	REACTOME_ABC_FAMILY_PROTEINS_MEDIATED_TRANSPORT	1.86085
REACTOME_CYTOCHROME_P450_ARRANGED_BY_SUBSTRATE_TYPE	1.82649	ICHIBA_GRAFT_VERSUS_HOST_DISEASE_D7_UP	1.84641	SENESE_HDAC1_AND_HDAC2_TARGETS_DN	2.33201	GAUSSMANN_MLL_AF4_FUSION_TARGETS_B_UP	1.83607	KEGG_GRAFT_VERSUS_HOST_DISEASE	1.87282	MIKKELSEN_MEF_HCP_WITH_H3K27ME3	1.89362	KEGG_CALCIUM_SIGNALING_PATHWAY	1.79985	REACTOME_NEURONAL_SYSTEM	1.7612	ONDER_CDH1_TARGETS_3_DN	1.82037	FISCHER_DIRECT_P53_TARGETS_META_ANALYSIS	1.84537
FLECHNER_BIOPSY_KIDNEY_TRANSPLANT_REJECTED_VS_OK_UP	1.76122	NIKOLSKY_BREAST_CANCER_15Q26_AMPLICON	1.83291	AMIT_EGF_RESPONSE_480_HELA	2.31428	NAKAYAMA_SOFT_TISSUE_TUMORS_PCA1_UP	1.83146	BIOCARTA_IL10_PATHWAY	1.85302	MIKKELSEN_IPS_LCP_WITH_H3K4ME3	1.89238	KUUSELO_PANCREATIC_CANCER_19Q13_AMPLIFICATION	1.76686	REACTOME_MEIOTIC_SYNAPSIS	1.75658	LIN_SILENCED_BY_TUMOR_MICROENVIRONMENT	1.8167	VALK_AML_CLUSTER_16	1.83916
KIM_LRRC3B_TARGETS	1.74558	AIGNER_ZEB1_TARGETS	1.82985	HELLEBREKERS_SILENCED_DURING_TUMOR_ANGIOGENESIS	2.312	MIKKELSEN_MEF_ICP_WITH_H3K27ME3	1.82884	AMUNDSON_DNA_DAMAGE_RESPONSE_TP53	1.84549	NIKOLSKY_BREAST_CANCER_7P22_AMPLICON	1.89064	MIKKELSEN_IPS_WITH_HCP_H3K27ME3	1.72573	KEGG_CALCIUM_SIGNALING_PATHWAY	1.75558	MEISSNER_NPC_HCP_WITH_H3_UNMETHYLATED	1.78932	ANDERSEN_CHOLANGIOCARCINOMA_CLASS2	1.83672
MCGOWAN_RSP6_TARGETS_UP	1.74246	MIDORIKAWA_AMPLIFIED_IN_LIVER_CANCER	1.81837	RODWELL_AGING_KIDNEY_UP	2.29846	BOSCO_TH1_CYTOTOXIC_MODULE	1.82337	LIM_MAMMARY_LUMINAL_PROGENITOR_UP	1.83142	MUELLER_METHYLATED_IN_GLIOBLASTOMA	1.87573	SCHLESINGER_METHYLATED_DE_NOVO_IN_CANCER	1.72436	REACTOME_TRANSPORT_OF_INORGANIC_CATIONS_ANIONS_AND_AMINO_ACIDS_OLIGOPEPTIDES	1.74255	MEISSNER_NPC_HCP_WITH_H3K4ME2	1.78644	HUPER_BREAST_BASAL_VS_LUMINAL_UP	1.83517
REACTOME_DEPOSITION_OF_NEW_CENPA_CONTAINING_NUCLEOSOMES_AT_THE_CENTROMERE	1.69183	KIM_RESPONSE_TO_TSA_AND_DECITABINE_UP	1.81764	PASINI_SUZ12_TARGETS_DN	2.29073	AIGNER_ZEB1_TARGETS	1.82316	JAEGER_METASTASIS_DN	1.81228	REN_ALVEOLAR_RHABDOMYOSARCOMA_UP	1.87146	MARTENS_TRETINOIN_RESPONSE_UP	1.72371	ACEVEDO_FGFR1_TARGETS_IN_PROSTATE_CANCER_MODEL_DN	1.73451	NABA_MATRISOME_ASSOCIATED	1.77709	REACTOME_TIGHT_JUNCTION_INTERACTIONS	1.82789
Gene sets represented in bold are related to H3K27 methylation or Polycomb repressive complex

## Sheet: Table S3
Table S3: Top 20 predicted transcription factors for genes upregulated in each individual cisplatin resistant line
NT2/D1-A3						NT2/D1-A4						NT2/D1-B3						NT2/D1-C2						NT2/D1-H1						833K-A2						833K-B4						2102EP_A1						2102EP-B3
Transcription factors	statistic	pvalue	zscore	max_auc	rela_rank	Transcription factors	statistic	pvalue	zscore	max_auc	rela_rank	Transcription factors	statistic	pvalue	zscore	max_auc	rela_rank	Transcription factors	statistic	pvalue	zscore	max_auc	rela_rank	Transcription factors	statistic	pvalue	zscore	max_auc	rela_rank	Transcription factors	statistic	pvalue	zscore	max_auc	rela_rank	Transcription factors	statistic	pvalue	zscore	max_auc	rela_rank	Transcription factors	statistic	pvalue	zscore	max_auc	rela_rank	Transcription factors	statistic
EZH2	7.002	2.517e-12	1.423	0.866	0.025	EZH2	7.628	2.381e-14	1.538	0.826	0.026	JUN	5.782	7.404e-09	1.952	0.818	0.027	EZH2	6.942	3.86e-12	1.412	0.958	0.022	TAL1	4.605	4.134e-06	2.226	0.718	0.024	EZH2	7.51	5.919e-14	1.516	0.809	0.034	CTCF	14.928	2.164e-50	2.372	0.702	0.026	EZH2	7.732	1.057e-14	1.557	0.946	0.02	REST	8.372
JARID2	5.374	7.695e-08	1.373	0.863	0.033	CTCF	16.669	2.201e-62	2.572	0.704	0.028	YAP1	4.904	9.406e-07	1.992	0.807	0.029	JARID2	5.136	2.812e-07	1.311	0.956	0.031	ASCL1	4.623	3.786e-06	2.363	0.658	0.025	GTF2I	3.975	7.044e-05	2.055	0.742	0.038	EZH2	7.982	1.441e-15	1.602	0.793	0.039	SUZ12	4.189	2.796e-05	1.644	0.939	0.033	AR	17.225
KDM5B	4.167	3.087e-05	1.78	0.801	0.04	JARID2	5.409	6.328e-08	1.382	0.825	0.042	FOS	5.077	3.84e-07	2.094	0.749	0.032	SUZ12	3.911	9.19e-05	1.529	0.943	0.044	EZH2	8.615	7.003e-18	1.718	0.774	0.031	CTCF	10.556	4.766e-26	1.87	0.73	0.045	SMAD3	3.649	0.0002631	2.397	0.73	0.04	JARID2	5.331	9.743e-08	1.362	0.948	0.033	ASCL1	4.471
SUZ12	3.485	0.0004912	1.354	0.877	0.052	KDM5B	4.544	5.53e-06	2.023	0.703	0.047	JUND	3.985	6.747e-05	2.122	0.804	0.032	KDM2B	4.566	4.965e-06	0.862	0.982	0.053	GTF2I	4.303	1.685e-05	2.195	0.638	0.038	JARID2	5.4	6.657e-08	1.38	0.799	0.047	TEAD4	4.111	3.943e-05	1.842	0.757	0.041	MBD2	3.871	0.0001083	1.754	0.905	0.045	FOXA1	10.345
CTCF	9.561	1.162e-21	1.755	0.759	0.065	SUZ12	3.588	0.0003328	1.397	0.831	0.048	TEAD4	4.249	2.146e-05	1.897	0.806	0.041	WDR5	3.474	0.000513	1.059	0.97	0.058	REST	7.255	4.015e-13	2.842	0.597	0.039	MAX	4.929	8.255e-07	1.975	0.724	0.052	GTF2I	4.027	5.658e-05	2.077	0.704	0.044	GTF2I	3.568	0.0003592	1.882	0.904	0.052	ESR1	10.521
MBD2	3.553	0.0003809	1.57	0.789	0.065	JMJD6	2.89	0.003857	1.969	0.751	0.051	TEAD1	3.788	0.0001518	1.98	0.791	0.044	CBFB	3.553	0.0003805	0.993	0.954	0.068	LMO2	3.402	0.0006696	2.271	0.692	0.041	JMJD6	2.886	0.003907	1.966	0.774	0.053	RNF2	3.195	0.001396	2.05	0.737	0.052	KDM2B	4.568	4.921e-06	0.863	0.965	0.066	NR3C1	4.16
SRF	2.878	0.003997	1.496	0.825	0.067	CTCFL	4.024	5.722e-05	2.107	0.687	0.057	FOSL2	3.232	0.001229	2.02	0.748	0.057	MBD2	3.608	0.0003089	1.601	0.917	0.069	TCF7L1	3.09	0.002001	2.591	0.68	0.041	SUZ12	3.715	0.0002034	1.449	0.837	0.056	MBD3	3.17	0.001527	1.877	0.773	0.053	WDR5	3.682	0.0002316	1.186	0.93	0.071	CTCF	11.625
KDM2B	4.568	4.921e-06	0.863	0.903	0.07	MBD2	3.392	0.0006942	1.476	0.73	0.063	NR3C1	4.147	3.366e-05	1.932	0.703	0.06	HDAC1	3.601	0.0003165	0.834	0.941	0.087	MYB	4.478	7.551e-06	1.873	0.612	0.055	CTCFL	4.024	5.731e-05	2.107	0.713	0.057	ESR1	7.941	1.998e-15	1.461	0.747	0.057	KDM5B	3.563	0.0003671	1.392	0.863	0.085	EZH2	6.99
JMJD6	2.789	0.005293	1.896	0.807	0.071	SMC3	3.17	0.001525	2.621	0.685	0.063	CEBPB	4.464	8.04e-06	2.046	0.683	0.065	MYC	8.663	4.607e-18	0.652	0.937	0.093	TCF12	2.411	0.01592	2.691	0.763	0.057	MBD3	3.003	0.002676	1.776	0.756	0.059	JARID2	5.406	6.439e-08	1.381	0.794	0.06	BMI1	2.463	0.01377	2.095	0.903	0.086	PIAS1	3.351
CTCFL	3.816	0.0001356	1.971	0.763	0.074	MAX	4.76	1.933e-06	1.868	0.68	0.065	RNF2	3.355	0.0007929	2.143	0.692	0.065	E2F1	7.897	2.851e-15	0.61	0.948	0.094	JARID2	5.223	1.765e-07	1.333	0.664	0.06	SMAD3	2.955	0.003125	2.009	0.733	0.065	YAP1	3.923	8.757e-05	1.662	0.735	0.06	REST	3.868	0.0001096	1.997	0.812	0.1	LYL1	3.599
WDR5	3.453	0.0005547	1.046	0.851	0.08	KDM2B	4.548	5.419e-06	0.855	0.829	0.07	RAD21	4.579	4.673e-06	2.332	0.64	0.068	GTF2I	2.756	0.005844	1.536	0.917	0.096	ESR1	8.677	4.076e-18	1.547	0.608	0.06	RNF2	2.826	0.004719	1.833	0.745	0.069	SMC3	2.971	0.002969	2.481	0.689	0.06	CBFB	3.287	0.001013	0.848	0.923	0.102	TAL1	3.845
MAX	4.904	9.401e-07	1.959	0.743	0.084	RAD21	3.892	9.944e-05	2.098	0.667	0.076	MBD3	2.756	0.005853	1.626	0.81	0.077	CDK9	4.475	7.642e-06	0.627	0.956	0.098	SNAI2	3.867	0.0001104	2.185	0.593	0.066	SNAI2	3.924	8.705e-05	2.217	0.705	0.073	JMJD6	2.897	0.003767	1.975	0.751	0.06	CREB1	3.955	7.66e-05	0.824	0.881	0.103	CENPA	2.163
ZBTB7A	2.748	0.005997	1.375	0.809	0.09	RNF2	2.566	0.01027	1.681	0.731	0.081	ATF4	2.665	0.007707	2.095	0.683	0.088	PHF8	5.818	5.94e-09	0.545	0.963	0.107	SND1	2.82	0.0048	1.891	0.636	0.075	ZBTB17	3.173	0.001507	2.344	0.709	0.075	RAD21	4.974	6.567e-07	2.467	0.657	0.066	E2F1	7.949	1.888e-15	0.622	0.897	0.104	GATA3	5.311
HDAC2	3.813	0.0001372	1.49	0.761	0.09	ZBTB7A	2.766	0.00567	1.39	0.722	0.088	TCF21	3.211	0.001321	1.659	0.701	0.091	TET3	2.091	0.03651	1.063	0.969	0.11	RUNX1	4.32	1.56e-05	1.223	0.646	0.076	KDM5B	4.077	4.555e-05	1.723	0.711	0.075	SMAD4	2.321	0.0203	2.215	0.787	0.069	TET3	2.285	0.02231	1.241	0.949	0.108	ZNF486	2.2
EMX1	2.883	0.003939	1.468	0.784	0.091	SUMO1	3.279	0.001043	2.204	0.661	0.09	EZH2	5.969	2.394e-09	1.234	0.699	0.092	NRF1	5.231	1.686e-07	0.608	0.935	0.112	SUZ12	3.438	0.0005856	1.335	0.654	0.078	KDM2B	4.541	5.606e-06	0.852	0.817	0.082	EED	2.36	0.01827	2.326	0.734	0.075	HDAC1	3.525	0.0004242	0.797	0.885	0.115	SPIB	2.535
CREB1	4.055	5.018e-05	0.877	0.793	0.098	STAG1	3.672	0.0002404	1.422	0.678	0.094	WWTR1	2.423	0.01539	1.6	0.776	0.094	KDM5B	2.974	0.002939	1.013	0.917	0.113	PAX5	3.5	0.0004654	1.398	0.614	0.082	TFAP2C	3.808	0.00014	1.95	0.707	0.082	TFAP2C	3.923	8.757e-05	2.012	0.661	0.078	RNF2	2.329	0.01987	1.542	0.847	0.124	HOXB13	2.942
ZNF263	2.835	0.004578	1.613	0.767	0.101	WDR5	3.007	0.002641	0.774	0.76	0.095	JARID2	4.879	1.065e-06	1.244	0.7	0.094	RBBP5	3.502	0.0004611	0.836	0.906	0.118	RBPJ	3.261	0.001112	1.265	0.647	0.087	ZBTB7A	2.757	0.005832	1.383	0.752	0.089	TP63	3.751	0.0001759	1.602	0.684	0.081	PHF8	5.552	2.824e-08	0.465	0.904	0.126	JARID2	3.971
E2F1	7.907	2.641e-15	0.612	0.8	0.102	MAZ	2.889	0.003868	1.555	0.682	0.097	FOXA1	6.001	1.956e-09	1.712	0.631	0.095	CREB1	3.811	0.0001383	0.748	0.913	0.121	SPIB	2.803	0.005056	2.895	0.574	0.09	E2F6	3.524	0.0004243	1.267	0.733	0.089	CTCFL	3.726	0.0001948	1.911	0.664	0.082	NRF1	5.228	1.715e-07	0.606	0.863	0.126	NME2	2.192
MAZ	2.875	0.004041	1.542	0.763	0.107	ZNF263	2.852	0.004341	1.626	0.677	0.1	GATA3	3.134	0.001722	1.864	0.677	0.096	MAX	3.491	0.0004811	1.061	0.879	0.125	CTCF	6.672	2.518e-11	1.423	0.571	0.095	USF1	3.142	0.001679	2.521	0.7	0.09	SUZ12	3.399	0.0006768	1.318	0.821	0.083	SRF	2.527	0.01149	1.185	0.872	0.129	EHMT2	2.456
CBFB	3.113	0.001854	0.753	0.811	0.116	KLF11	2.937	0.003312	1.624	0.67	0.101	AR	6.399	1.565e-10	1.64	0.636	0.097	EGR1	3.076	0.002101	0.86	0.903	0.131	RUNX1T1	2.677	0.007419	1.959	0.598	0.096	ESR1	3.732	0.0001899	0.968	0.756	0.091	SUMO1	3.988	6.67e-05	2.593	0.647	0.084	HDAC2	3.526	0.0004215	1.316	0.814	0.129	MEIS1	2.46
Transcription factors are arranged based on increasing relative rank and transcription factor represented in bold are related to Polycomb repressive complex
[truncated: 10 more columns]

## Sheet: Table S4
Table S4: Top 50 predicted transcription factors for genes commonly upregulated in cisplatin resistant lines
Transcription factors	statistic	pvalue	zscore	max_auc	rela_rank
EZH2	7.028	2.09e-12	1.428	0.923	0.018
JARID2	5.248	1.538e-07	1.34	0.909	0.029
SUZ12	3.917	8.95e-05	1.532	0.907	0.034
WDR5	3.58	0.0003435	1.124	0.923	0.058
KDM2B	4.568	4.921e-06	0.863	0.938	0.06
MBD2	3.605	0.0003118	1.6	0.868	0.068
ERG	2.849	0.004386	1.146	0.907	0.086
KDM5B	3.311	0.00093	1.23	0.871	0.088
E2F1	8.121	4.61e-16	0.662	0.889	0.089
HDAC1	3.551	0.000384	0.81	0.895	0.09
CREB1	4.02	5.814e-05	0.859	0.87	0.097
TET3	2.243	0.02492	1.202	0.914	0.103
GTF2I	2.866	0.004163	1.583	0.853	0.105
PHF8	5.694	1.238e-08	0.508	0.909	0.105
HDAC2	3.658	0.0002543	1.396	0.833	0.106
REST	3.829	0.0001285	1.988	0.82	0.107
BMI1	1.973	0.04849	1.764	0.885	0.11
KDM4A	2.366	0.018	1.203	0.887	0.11
NRF1	5.2	1.995e-07	0.597	0.882	0.116
RBBP5	3.641	0.0002713	0.912	0.85	0.117
CBFB	3.054	0.002259	0.721	0.891	0.12
XRN2	4.235	2.282e-05	0.504	0.889	0.127
SAP30	3.435	0.0005934	0.761	0.862	0.128
SRF	2.497	0.01254	1.157	0.856	0.134
EMX1	2.769	0.005618	1.375	0.836	0.138
RYBP	1.709	0.08741	1.229	0.904	0.142
ZNF263	2.526	0.01154	1.37	0.831	0.148
GABPA	4.596	4.306e-06	0.517	0.855	0.149
E2F6	3.094	0.001972	0.988	0.828	0.151
ZBTB7A	2.425	0.01531	1.109	0.844	0.153
MYH11	1.971	0.0487	0.805	0.892	0.157
BRD2	3.249	0.001159	0.613	0.856	0.161
ZNF143	3	0.002702	0.901	0.825	0.164
MYC	7.054	1.742e-12	0.311	0.872	0.168
CTCFL	2.961	0.003068	1.41	0.792	0.17
HEXIM1	1.632	0.1027	1.306	0.874	0.172
ASCL1	2.942	0.003257	1.731	0.777	0.175
EGR1	2.995	0.002748	0.804	0.824	0.179
NR2C2	3.277	0.001051	0.489	0.857	0.18
HCFC1	2.693	0.007084	0.545	0.868	0.182
RBL2	3.149	0.00164	0.399	0.871	0.185
RARA	1.874	0.06092	1.045	0.848	0.189
LARP7	1.571	0.1162	1.43	0.853	0.19
SCML2	1.855	0.06353	1.336	0.827	0.192
OGT	2.271	0.02317	0.565	0.868	0.194
UBTF	2.306	0.02109	0.816	0.826	0.196
KDM4C	1.665	0.09582	0.725	0.886	0.199
PCGF1	1.695	0.09002	0.619	0.894	0.201
KDM5C	2.094	0.03623	0.606	0.865	0.205
KDM5A	2.214	0.0268	0.544	0.854	0.209
Transcription factors are arranged based on increasing relative rank and transcription factor represented in bold are related to Polycomb repressive complex

## Sheet: Table S5
Table S5: Leading edge genes from top 20 GSEA gene sets related to H3K27 methylation or Polycomb repressive complex
Cell line	NT2/D1									2102EP																							833K
Clone	A3	A4			B3		H1	C2		B3									A1							C1							A2		B4
Gene sets	MEISSNER_BRAIN_HCP_WITH_H3K27ME3	MEISSNER_BRAIN_HCP_WITH_H3K27ME3	MIKKELSEN_IPS_LCP_WITH_H3K4ME3	MIKKELSEN_ES_LCP_WITH_H3K4ME3	WIEDERSCHAIN_TARGETS_OF_BMI1_AND_PCGF2	PASINI_SUZ12_TARGETS_DN	MIKKELSEN_MEF_ICP_WITH_H3K4ME3_AND_H3K27ME3	MEISSNER_NPC_HCP_WITH_H3_UNMETHYLATED	MIKKELSEN_MEF_ICP_WITH_H3K27ME3	MIKKELSEN_MCV6_HCP_WITH_H3K27ME3	MIKKELSEN_MEF_HCP_WITH_H3K27ME3	BENPORATH_PRC2_TARGETS	MEISSNER_NPC_HCP_WITH_H3K4ME2_AND_H3K27ME3	MEISSNER_BRAIN_HCP_WITH_H3_UNMETHYLATED	MIKKELSEN_MEF_ICP_WITH_H3K27ME3	MIKKELSEN_MEF_HCP_WITH_H3_UNMETHYLATED	MIKKELSEN_IPS_WITH_HCP_H3K27ME3	MEISSNER_BRAIN_HCP_WITH_H3K27ME3	MEISSNER_BRAIN_HCP_WITH_H3K27ME3	MIKKELSEN_MCV6_HCP_WITH_H3K27ME3	MIKKELSEN_NPC_HCP_WITH_H3K27ME3	MIKKELSEN_MEF_LCP_WITH_H3K27ME3	BENPORATH_PRC2_TARGETS	MEISSNER_NPC_HCP_WITH_H3K4ME2_AND_H3K27ME3	MIKKELSEN_MEF_HCP_WITH_H3K27ME3	MIKKELSEN_MCV6_HCP_WITH_H3K27ME3	MIKKELSEN_MEF_HCP_WITH_H3K27ME3	MEISSNER_BRAIN_HCP_WITH_H3_UNMETHYLATED	MIKKELSEN_MEF_ICP_WITH_H3K27ME3	MIKKELSEN_MEF_HCP_WITH_H3_UNMETHYLATED	BENPORATH_PRC2_TARGETS	MEISSNER_NPC_HCP_WITH_H3K4ME2_AND_H3K27ME3	MIKKELSEN_MEF_HCP_WITH_H3K27ME3	MEISSNER_NPC_HCP_WITH_H3_UNMETHYLATED	MIKKELSEN_MEF_HCP_WITH_H3K27ME3	MIKKELSEN_MCV6_HCP_WITH_H3K27ME3	MIKKELSEN_NPC_HCP_WITH_H3K27ME3	MIKKELSEN_MEF_LCP_WITH_H3K27ME3	MEISSNER_NPC_HCP_WITH_H3_UNMETHYLATED	MEISSNER_NPC_HCP_WITH_H3K4ME2_AND_H3K27ME3
NES	1.88	2.11	1.91	1.87	2.46	2.29	1.88	2.19	1.82	2.43	2.4	2.17	2.12	2.04	1.9	1.8	1.72	1.72	2.18	2.12	2.05	2.02	1.96	1.96	1.89	2.28	2.18	2.15	2.01	1.91	1.89	1.89	2.02	1.78	2.23	2.07	2.03	1.97	1.88	1.81
Genes	CYP4F22	EVX1	IFI35	CD79B	PTHLH	COL1A2	MEIS1	ST14	EPN3	NHLH2	AMN	KCNK12	KCNK12	SYCP3	HOXC10	SYCP3	RASGRP4	ARX	HOXA4	HOXD11	HOXD11	LHX4	HOXD13	HOXD13	GRIN2C	RSPO4	RSPO4	SYCP3	RASGRP4	IL1RAPL2	PTGER3	PTF1A	TNNI3	GRIN3B	NKX6-2	NKX6-2	LHX8	ADAMTSL2	CYGB	EGR4
	EVX1	CYP4F22	RORC	FOLR1	MYOF	COL1A1	ROBO2	LGI3	TTLL6	ARX	NHLH2	MT1H	CABP7	MAEL	CABP7	ARX	PDE1C	HOXC10	HOXA5	HOXD12	HOXD10	MYO1F	HOXD12	HOXD11	TFAP2B	COL8A2	NHLH2	MAEL	TNK1	SYCP3	KCNK12	HRH3	TTYH1	CYGB	LEFTY2	ALOX12B	NKX6-1	ZNF385C	THSD7B	KCNMA1
	CYP26A1	NKX6-1	FOLR1	HSD17B14	MICAL2	SEMA3C	PCSK1	GIPC2	ENTPD3	HOXC10	OLIG3	FOXG1	FOXG1	SYCP2	FOXG1	THSD7B	TNK1	CDH11	HOXD13	GRIN2C	HOXC6	GJA5	SIX1	EVX1	CNTN2	NHLH2	PTF1A	ADAD1	NCCRP1	SLC2A5	NEFM	HOXB1	GRIN3B	THSD7B	ALOX12B	CACNA1G	OTOP1	SLC17A7	CSPG4	UNC5A
	ALX3	NTF4	HSD17B14	RINL	CPA4	TGFB2	LRRTM3	GPR83	HOXB13	RSPO4	RBMXL2	NEFM	HRH3	TDRD1	HRH3	PIWIL1	SLITRK1	LHX9	HOXD11	CNTN2	EVX1	BTNL9	HOXC6	CNTN2	HOXC13	PTF1A	SHE	HORMAD1	PDE1C	MAEL	IL1RAPL2	SNAI3	MYRIP	STAC	NKX6-1	IRF8	HOXB2	SLC4A1	CLDN4	FOXO6
	GDF7	KCP	C1RL	UNC13D	INHBA	CDKN2B	SERPINI1	CYGB	TMEM232	SHE	RSPO4	NPTX1	KCNK3	HORMAD1	KCNK3	SLC2A5	NCCRP1	HOXB1	HOXD12	NPTX2	TFAP2B	SP7	HOXB13	FOXE1	KCNA5	SHE	AMN	SYCP2	SYT3	NOS1	HS3ST3B1	PAPPA	SPOCK1	SLC1A1	OLFML2A	NKX6-1	HS3ST6	NHLH1	KCNG1	B4GALNT3
	KCP	WNT10B	RINL	ROBO4	TIMP3	NT5E	TMEM100	OLIG3	GIPR	CABP7	SHE	PAX6	CDH11	DDX4	HOXC13	GPR158	NR5A1	PCDHA13	HOXD10	HOXC10	HOXB4	FGF23	ALX4	UNCX	TAL1	VSX2	CSMD1	HSF5	ENTPD3	KLK10	PTF1A	ALX3	POU4F3	SLC16A3	OTOP1	KCNMA1	C1QL1	CLSTN3	GRIN3B	ARG2
	HOXC13	TLX1	PTPN6	EMILIN1	ITGA3	THBS1	PTPRR	NAGS	ESRP1	COL8A2	CABP7	KCNH3	ASCL2	ADAD1	B4GALNT2	MAEL	SYT3	TDRD1	SIX1	IRF8	CNTN2	SLC17A7	PRKG1	SLC6A17	UNCX	WSCD2	VSX2	TAF7L	RGS8	GPR158	SEMA6D	PPP2R2C	NKX6-2	PPM1J	CLDN4	ELFN2	STAC2	CNTNAP2	NRXN2	PTPRU
	CRLF1	ALX3	UNC13D	RAB25	CAV1	PRSS23	PCDH20	SLC1A1	TNK1	NPTX2	CYP4F22	SEMA6D	NEFH	HSF5	HOXB1	NOS1	PAX5	HOXD4	ALX4	FOXE1	HOXC10	KCNIP3	FOXE1	HOXA13	KCNJ10	SLC18A2	HOXB1	CXorf67	PAX5	THSD7B	KLHL35	GRIN2B	CHRNA4	CST6	ELFN2	GRIN3B	SP8	NTNG2	ITGA4	ADRA2B
	ECEL1	GDF7	ROBO4	CLDN19	CLDN1	STMN2	SOX6	CYP4F22	MYBPC2	ASCL2	ATP8B3	TRH	PAX2	CXorf67	NEFH	IL1RAPL2	TDRD1	TMEM59L	EVX1	UNCX	HOXC13	RD3	TAL1	ATP2B3	FAM163B	TMEM59L	OLIG3	TDRD1	SLITRK1	ADAD1	CSMD1	HS3ST6	FBLL1	CCDC106	UNC5A	NRXN2	MAST1	KCNIP3	SLC34A2	NXPH4
	WNT10B	HOXC13	EMILIN1	ARHGAP27	P4HA2	SP5	NPY1R	SLC30A2	NCAN	PTPN5	FOXG1	SLITRK1	ABCG1	SYCP1	ABCG1	SPESP1	EPO	ELOVL3	HOXB4	SLC6A17	UNCX	TRPM2	CGB7	FAM163B	DES	PTPN5	SLC15A1	SYCP1	NR5A1	CHRM4	VSX2	RSPO1	MAST1	KCNG1	GRIN3B	HS3ST6	TBX21	SP6	BCL3	BMF
	NAGS	CRLF1	PCOLCE	RHBDF2	FOSL1	HBEGF	KCNJ2	CLIC6	RTBDN	GABRD	HOXC13	B4GALNT2	PRPH	TAF7L	PRPH	SYCP2	RTBDN	NFIX	HOXC13	ATP2B3	SLC6A17	CLSTN3	DCHS2	PODN	OLIG3	HS3ST6	TUBB4A	KCNG1	SLC38A5	PIWIL1	HOXB1	CABP7	GFI1	CLDN5	NRXN2	C1QL1	TCF15	IL17RE	CCDC106	FHL2
	ALDH1A3	HMX1	CLDN19	FUT2	AXL	FOSL2	EXTL1	CLDN5	PKHD1L1	NEFH	TRH	HOXB1	CRTAC1	NRK	CRTAC1	TDRD1	LRRC4B	CACNA1G	HOXA11	DOK6	HOXA13	SLC45A3	DKK1	STAC2	IQSEC3	RSPO1	CSPG5	DDX4	RYR1	SYCP2	GSC	SLIT2	POU3F3	ITGB4	C1QL1	SLC34A2	GFI1	FGF23	SLC16A3	ELMOD1
	HES3	WNT3A	FUT2	EXOC3L1	ABLIM3	ITGA3	PTH2R	PHACTR3	TDGF1	PAX2	EPHA6	ASCL2	LY6H	C5orf47	LY6H	DDX4	RGS8	NRN1	FOXE1	GATA4	FAM163B	PLCB2	PODN	DLX3	CYP4F22	MYRIP	TACR1	NRK	LRRC4B	MYH14	DSC3	RPRML	NKX6-1	SEMA4F	TNNI3	TBX21	LTBP2	RGS14	BMP8B	MAPK8IP2
	SFRP5	DMRT1	GSTM2	CBFA2T3	EDN1	GPRC5A	TAL2	MARVELD3	ATCAY	RIMS4	HOXB1	IL1RAPL2	KCNA3	TTC22	SLC6A3	PCSK1N	RYR1	LBX1	UNCX	APLN	STAC2	MMEL1	CNTFR	IQSEC3	CA10	CABP7	KCNJ10	TTC22	C9orf135	HSF5	PAPPA	FOXG1	CACNA2D2	DLGAP1	SYPL2	RIMS4	PITPNM3	MYO1F	PRR15	PLTP
	B3GNT3	ECEL1	LAPTM5	GPR20	F2RL1	ACTC1	CNTNAP1	HS3ST2	NR5A1	ABCG4	BHMT2	CACNA1B	PTGER3	C19orf67	CHRNA4	MAP7D2	C9orf135	HOXC6	HOXA13	HS3ST6	DLX3	PRND	BTG2	HS3ST6	SEZ6L	GABRD	SLC18A2	C19orf67	ARHGAP9	MAP7D2	ALX3	IGSF21	DPP10	TSPAN2	ACTL6B	TFAP2E	FBLL1	ADAMTS13	FABP3	EPHA10
	TLX1	HES3	SNX10	NOTCH4	S100A2	IGFBP5	NOL3	TMC8	PAMR1	WSCD2	TACR1	KLHL35	WSCD2		DMBX1	KLK10	UCP1	HOXA11	PCSK9	SEZ6L	IQSEC3	C16orf89	HHEX	PAX2	SCUBE1	SLIT2	EPHA6		RTBDN	RBFOX1	PKP1	KCNK3	IGSF21	CPNE9	MAST1	WNT2B	SCN4B	MMEL1	TFAP2E	RASSF5
	CHRNA3	HOXC4	EXOC3L1	ALDH3B1	COL5A1	LGALS1		OXTR	ZDHHC22	CHRNA3	CSMD1	PKP1	CHRNA4		HS3ST6	RBFOX1	PHACTR1	TBX4	OLIG3	PAX2	CA10	SLC16A8	DLX3	SCUBE1	CPZ	SLC34A2	PPP2R2C		ART3	SLC35F4	SUSD4	HOXC10	FCHO1	BCL3	SLC34A2	RRAD	DRD2	BTNL9	ITGB4	EPHA2
	SLC5A5	B3GNT3	GPR20	CCDC120	CCDC80	ARL4C		CXCL16	NFE2	HS3ST6	SLC15A1	PAX2	DMBX1		PTF1A	ADAD1	ATCAY	CRLF1	DLX3	SCUBE1	HS3ST6	RGS14	PCDH17	GRIK3	HOXB1	RPRML	TRH		MYBPC2	TEX13B	TRH	NKX6-1	ATP12A	TFAP2E	TBX21	FBLL1	IL11	ATP1A2	FADS6	KCNH3
	DLX4	CALCR	PRRG2	DDR1	ADAM19	IGFBP3		PTGER2	GRM3	PTF1A	KCNJ10	CSMD1	HS3ST6		NKX6-1	SCG5	TTLL6	HTR2C	CYP4F22	RASL10B	SCUBE1	ZNF385C	GHR	TP73	GRIK3	LMX1B	UNC5A		TDRD1	TAF7L	TMEM59L	SYT2	INSM1	RARB	TCF15	SCN4B	HOXB1		HTR2C	GDF6
	KRT19	IRX6	OPRL1	DLGAP3	PLAUR	CAV1		RASEF	CALCB	MYRIP	CRTAC1	HS6ST3	PTF1A		PPP2R2C	PLVAP	CD40	NPY5R	PKP1	VSTM4	CPZ		PKP1	CRTAC1	INSL3	NPTX2	TMEM59L		FAIM2	SAP25	ASTN1	WNT9B	TCF15	FADS6	CDK5R2	HTR6	OTP		ADCY7	CELSR3
	WNT3A	CLDN4	PODNL1	SPEF2	LFNG	CAV2		TMPRSS2	ART3	BIK	KCNC1	CRTAC1	DNAH11		HCN2	SAP25	CIITA	OSR1	GATA4	NXPH2	NXPH2		DOK6	PTGER3	FAM163A	RBP4	ASTN1		TJP3	ARX	RSPO1	FOXN4	LYPD3	NTSR1	GFI1	GRID2IP	SNAI3		CYP4F22	GPRC5C
	IRX6	ALDH1A3	NOTCH4	F2	GADD45A	VGLL3		GJB6	GRB7	SLC18A2	LY6H	CNTFR	MYRIP		RSPO1	RAB9B	ARHGAP9	TAF7L	MNX1	LMX1B	HOXB1		GATA4	MYRIP	HES2	IGSF21	RSPO1		EPN3	PCDHB10	HS6ST3	TMEM132E	OTOP1	HHAT	BMP8B	ADCY7	SCUBE1		LIN7B	TUBA4A
	NPAS1	DLX4	CCDC88B	NLRC3	CDK6	ACTA2		C19orf66	NR5A2	NKX6-1	SLC5A5	KCNA3	BIK		NELL1	MYH14	SULT2B1	CACNA1E	DLX4	HOXD9	GRIK3		CA10	DLGAP2	KCNT1	ALOX12	ATP8B3		NR5A2	IGSF1	KCNA3	HOXC13	SYPL2	PLCD1	MCF2L	MYRIP	FAM167A		SLC5A5	NPPC
	EPCAM	MAFA	ALDH3B1	HVCN1	MICALL1	TAGLN		HEYL	SEZ6L2	RAMP1	ACSL6	IRX3	NKX6-1		JAG2	DND1	FXYD7	LRRK2	PAX2	RAMP1	HOXD9		MNX1	COLEC12	TMEM130	RIMS4	AATK		CD40	PCSK1N	SLIT2	DPP10	CPLX1	GRIN2A	TTYH1	FBXO41	DEGS2		ENTPD2	COL27A1
	DMRT1	EPCAM	CCDC120	ATP1A2	JUN	AXL		LAMC2	EXPH5	ALOX12	SLC30A2	SLC6A3	PPP2R2C		SLC30A3	HSF5	FAM149A	PAPPA	LMX1B	C1QL4	TP73		DLX4	HRH3	CYP27B1	DLL3	MYRIP		ESPN	ARHGAP4	RPRML	SLC6A3	C1QL1	EHBP1L1	TMEM179	SLC32A1	C1QL2		LOXL4	FRMD5
	NKX6-1	CLDN7	STRA6	HEXIM2	TPM1	ANXA1		ALOX12	PRSS16	SCNN1B	CHRNA4	PTGER3	CRABP1		GRIN2B	IGSF1	NCAN	KCNS1	LHX1	INSL3	HES2		PAX2	MAFA	CRTAC1	HOXC10	CABP7		UCP1	CXorf67	LMX1B	MAST1	ALOX12B	SHD	TFAP2E	OTOP3	FSTL4		NTSR1	MNX1
	CLDN3	CRB3	TEF	HTR3A		KRT19		TMEM30B	CKMT1B	DLL3	KCNB1	CTNND2	PRMT8		SLC38A4	NR0B1	TJP3	PCDH11X	HOXA10	TP73	TMEM130		GDF6	KCNS3	MYRIP	PTGIS	ACSL6		EPO	NR0B1	FOXG1	CALCR	TAL1	VAMP5	SPOCK1	KCNT1	TP73		NOV	GCH1
	DMBX1	CHRNA3	DLGAP3	DNAJB5		TNFRSF19		MMP25	TMEM63C	ZBTB16	CHRNA3	PIGZ	KIRREL2		EVX1	CXorf67	NPHS1	ACHE	DLK1	FAM163A	CRTAC1		HOXB1	CALCR	DLGAP2	GRIA2	SLC34A2		POU2F2	TRPM6	PPM1E	SCUBE1	CPNE9	TTC38	SERTM1	GRID1	VWA2		TMEM54	MYO1D
	NTF4	MESP1	SPEF2	KLHDC7A		TIMP2		TUBB4A	PDE8B	HOXD4	NMU	SLC30A2	HCN2		DPP10	OLFM3	ADAMTS16		HOXD9	KCNT1	DLGAP2		LMX1B	PRMT8	KCNC1	NKX6-1	FOXG1		CLDN9	PLVAP	RBP4	CRTAC1	IKZF3	BMP8B	FBLL1	NTSR1	NPAS1		PPM1J	P2RY2
	MESP1	WNT2B	F2			METRNL		ITGB4	KCNK10	TMEM59L	DMBX1	SUSD4	RSPO1		SYT2	JAK3	CHRNB4		TP73	CACNA1G	COLEC12		NRG2	FOXD3	ELOVL3	NELL2	SLC6A11		ATCAY	TDRD1	CACNA1B	NEFH	FSTL4	CSPG4	DRD2	SCUBE1	B4GALNT2		CDX1	ELFN1
	CRB3	PYY	NLRC3			AHNAK		SSTR1	ARHGAP9	SLIT1	PTF1A	PTF1A	JAG2		DEGS2	CRYBB3	SLC38A5		HES2	GABRD	HRH3		ADAP2	SYT2	HTRA3	NRXN2	SLC5A5		PRSS36	JAK3	IGSF21	CHRNA4	SERTM1	SLC6A11	CYP4F22	NOV	EPHA8		CA4	EPB41L1
	SLC44A3	SLC44A3	HVCN1			BHLHE40		THSD7B	SCN9A	NRXN2	MYRIP	PPM1E	SLC30A3		RPRML	CHRM4	MYBPC2		ESPN	BMP2	KCNS3		GRIK3	PPP2R2C	ATP1A3	EFNA2	FGF17		TTLL6	SYCP1	IRX3	SLC30A3	ELFN2	CD83	MYRIP	TMEM54	RPRML		NAP1L5	NRARP
	AEBP1	HOXD13	HEXIM2			PITX2		TMEM59L	PDYN	KCNQ3	ATP1A3	NKX6-1	FAM78A		MAST1	SLC35F4	TMEM232		GATA3	RIMS4	CALCR		HOXD9	BIK	GPRIN1	SYT2	IGSF21		NPHS1	OLFM3	NPTX1	HOXA13	WNT9B	CPNE7	HOXB1	NKD1	POU4F3		KLK8	ATOH8
	DLX3	BCL3	ZFAND6			PDLIM3		B3GNT3	NOXA1	TDRD6	SLC18A2	HS3ST3B1	KCNH8		SLIT2	PLCE1	C5		PITX2	MYRIP	FOXD3		HPSE2	PITX1	NECAB2	AFF3	ALOX12		HESX1	EDN3	SLITRK1	ABCG1	TFAP2E	NAGS	SLC32A1	FGF8	VIPR1		CPNE7	SLC24A4
	ESPN	CYP26A1	HTR3A			TGFB1I1		VSTM4	CD40	PRMT8	UNC5A	RYR3	EVX1		SKOR1	HTR2C	DKK1		MAFA	DLGAP2	SYT2		TRADD	GDNF	IRX4	RAMP1	DLL3		KCNN3	SPESP1	OTX1	DMBX1	LEFTY2	SLC45A1	KCNB1	C1QL2	GRIK3		EHBP1L1	COCH
	SLC6A2	DMRT3	SYTL1			PLK2		CPNE9	CD72	SLC32A1	NKX6-1	ZBTB16	ELAVL3		WNT9B	TEX11	ELMO1		IRX4	ELOVL3	PPP2R2C		LHX4	RBFOX3	CALCR	KCNQ3	KCNH8		DKK1	DDX4	HHIP	GATA5	RSPO1	GCNT1	OTOP3	FSTL4	HOXB4		LTBR	NEFM
	SLC30A2	FOXE1	KLHDC7A			PRTG		P2RX2	SYBU	GRIA2	TUBB4A	FRMPD4	STXBP5L		SYT12	EDN3	MALL		CALCR	ZNF641	PITX1		TP73	MAST1	TNXB	ARX	RASGRP2		NCAN	SLC26A8	GRIA2	CADM3	NTSR1	MAEL	OTP	TP73	DSCAML1		ABCG4	SLC35F2
	POU2F3	AEBP1	ZSCAN2			COL5A1		SLC18A2	ESPN	DOC2B	ALOX12	HOXD4	DPP10		SRCIN1	LAG3	SLC25A41		TNXB	NECAB2	PLXDC1		FAM163A	CPEB1	CDX1	TMEM151B	RBMXL2		TMEM232	PCDHA5	FRMPD4	PRPH	DLL3	KREMEN2	KCNT1	WSCD1	HCK		CPNE9	NEFL
	TBX1	NPAS1	EGFL7			ANXA3		BSPRY	CHRNB4	RBP4	SCNN1B	TMEM59L	SYT2		ALX3	SYCP1	POU2F2		CDX1	IRX4	LRAT		HES2	HMX1	PRMT8	SLIT1	GRIA2		CDH12	SCG5	NPY1R	JAG2	DEGS2	GSN	SLC5A5	EPHA8	TNFRSF11A		STAC	JPH1
	HMX1	POU2F3	ZNF583			RHOB		STAT5A	C9orf135	LMX1B	DLL3	SLIT1	RPRML		FGF4	CLVS2	KCND2		FOXD3	EBF4	RBFOX3		CYP27B1	LAD1	FOXD3	TMEM132E	CALB2		PRSS16	LAG3	CTNND2	SLC38A4	GRIN2A	LIN7B	ATP1A3	RPRML	S1PR5		CTSH	WNT11
	CALCR	HOXD9	ARAP1			CDKN1A		GNA14	SMTNL1	RSPO1	HOXD4	KCNQ3	MAST1		IKZF3	TAF7L	PRR19		PITX1	PRMT8	MAST1		CACNA1G	LAMA1	AATK	DPP10	LHFPL4		CA3	PCDHA1	GALR2	PROK2	TBX21	P4HTM	GRID1	ABCG4	HOXB5		ARTN	RAB20
	PYY	HOXD12	IL17RC			CAPN2		TFCP2L1	PHYHIP	NELL1	TMEM59L	MAPT	WNT9B		SNAI3	ZNF385A	PRSS36		AMN	FOXD3	LAD1		ESPN	MSX2	PPP2R2C	CHRNA3	KCNB1		MALL	CLVS2	NKX6-1	B4GALNT2	SLC32A1	CTSH	TAL1	GABBR2	TMEM130		CASP8	ARHGAP44
	WNT2B	SLC5A5	CLSTN3			FILIP1L		ESRP2	NRL	EFNA2	PPP2R2C	SLC32A1	SYT12		SCUBE1	HENMT1	KCNN3		NTF4	PTGIS	BMP6		EFNA1	BMP6	AMN	DSCAM	TNNI3		KCND2	HENMT1	CACNA1E	TMEM150C	DOK7	KLK8	NTSR1	NKD2	WNT4		CLDN3	INA
	BHLHE23	TP73	PRICKLE3			COL11A1		SPTBN4	C11orf87	GRID1	SLIT1	GRIA2	SRCIN1		CPLX1	TEX19	CLDN9		HMX1	SYT2	LMX1A		PRKCE	LMX1A	LRAT	CRLF1	NKX6-1		QPRT	ZNF385A	MT1H	PTH1R	ACTL6B	ADCY7	SCUBE1	GDNF	IKZF3		THBS4	ABLIM2
	WDR86	RHCG	SUSD2			PALLD		EPS8L2	SYT3	ELOVL3	NRXN2	NPY1R	ST6GAL2		C1QL1	ARHGAP4	HOXB13		LMX1A	BIK	C1QL1		GATA3	C1QL1	SLC6A11	SSTR1	NRXN2		CIITA	C19orf67	KCNQ3	KCNK6	BMP8B	THBS4	CDX1	CHRDL2	CACNA2D2		SPTBN4	CAMKK1
	FOXE1	KRT19				GLIPR2		CDCP1	SLFN5	SEZ6L	KCNQ3	GPM6B	RERG		TCERG1L	SSTR2	GRB7		LHX3	GDNF	LEMD1		B4GALNT1	LEMD1	RBFOX3	SCUBE1	CACNA1E		SLC25A41	IL20RB	TMEM88	LY6H	EPHA8	CLDN3	CA4	SHISA7	HPCAL4		RARB	WNK2
	TP73	FOXD2				WLS		MAEL		C1QL4	PRMT8	RBP4	CLGN		SFRP5	C5orf47	C11orf87		CLDN4	RBFOX3	HOXC9		CRTAC1	FOXC2	SNCB	NEFH	WNT9B		ELMO1	GABRQ	EN1	DEGS2	CNFN	CBLC	DEGS2	RAMP1	KCNK6		CD164L2	SYNM
	MAFA	NAGS				FZD2		GSDMD		DPP10	SLC32A1	LMX1B	IKZF3		LBX1		KCNK10		FOXC2	ZIC1	IL11		PITX2	SP8	HOXD4	VSTM4	NMU		GDAP1L1	PCDHB7	MAPT	COL14A1	HOXB1	PRR15	C1QL2	PGF	RSPO1		PARVB	GPR45
	RHCG	HOXD10				TMBIM1		GCA		ZIC1	GRIA2	RSPO1	GJA3		HOXC6		QPRT		GBX2	HOXD4	SP8		PTGER3	SOX18	MAST1	SDK2	KCNQ3		PHYHIP	RAB9B	SLIT1	CNTN2	SLC6A11	SPTBN4	FSTL4	C1QL4	TMEM150C		VAMP5	RAB15
	HOXD13	SFRP5				CRYAB		GPR176		SYT2	RASGRP2	STK32B	BMP8A		CDH8		ZDHHC22		TMEM54	HMX1	SOX18		COLEC12	JAG2	HMX1	PRMT8	CYP4F22		SULT2B1	ASZ1	TMEM132E	ST8SIA3	CPNE7	TUBB4A	NRTN	FAM43B	HRH3		SLC47A1	INF2
	IRX4	DLX3				IGFBP4		CA4		EBF4	CSPG5	NELL1	SCUBE1		WNT3A		ENTPD3		WNT7B	KCNH2	EPHA8		FBN2	DMBX1	LAD1	GATA5	FOXN4		ZDHHC22	SSTR2	DUOX1	C1QL2	SCUBE1	ANO1	SGSM1	CACNA2D2	SRCIN1		SEMA4F	KNDC1
	THBS4	ESPN				BTG2		ARHGAP27		RPRML	DOC2B	SLC30A3	CPLX1		NPAS2		CDH12		PRRX2	DNMT3L	JAG2		OCA2	TMEM132E	DIRAS1	BIK	TMEM151B		C5	PLCE1	NR4A3	BHLHE23	NAGS	LAMC3	NPAS1	COMP	TNFRSF1B		LARP6	SMAD6
	PITX1	ATP2A3				FLNC		PARP14		CACNA1G	RSPO1	GRID1	ATP2B3		PLK5		PRSS16		DMBX1	BMP6	DMBX1		IRX4	KCNK3	QRFPR	KRT7	SLIT1		NRG4	HTR2C	SLC6A3	SLC6A17	WSCD1	NPB	WSCD1	SCUBE2	NPTXR		ILDR1	KIF26B
	GPR50	TNXB				CYR61		AFAP1L2		SLIT2	STK32B	NFIX	C1QL1		ST8SIA3		ART3		B3GNT3	FBXO41	TMEM132E		OSR1	GALNT13	LMX1A	ATP2B3	HOXC13		ADAMTS16	KCNJ11	CRLF1	GRIK3	PPP1R16B	PRRT3	NETO1	HBQ1	TLX3		TSPAN2	MAP3K9
	ATP2A3	PITX1				SPSB1		FGF17		SKOR1	NELL1	GALR2	CADPS2		CALCR		NRG4		ALDH1A3	QRFPR	KCNK3		HLX	VIPR1	PAQR6	CLGN	NR4A3		FXYD7	ILDR1	SLCO2A1	JPH3	HOXB3	SLIT1	CPNE7	CHRNA3	FEZF2		CHRNA3	SFI1
		IRX4				DUSP14		MAPK13		COMP	FGF17	ZIC1	LBX1		KCNK6		TCAM1P		GDF7	LMX1A	GALNT13		PMP22	SMOC2	FNDC5	KCNA2	DPP10		CHRNB4	SCG3	GPM6B	UNCX	SLC45A1	GPR156	FCHO1	DBNDD1	SFRP1		GCNT1	KANK4
		SLC18A2				S100A10		SLC34A2		CBLN1	SLC6A11	DSC3	CDH8		TMEM132E		GDAP1L1		BNC1	ACVRL1	VIPR1		FOXD3	KCNK12	LHX3	CELF4	CHRNA3		THSD4	REC8	SSTR1	TBX21	KCNJ10	PARVB	BARHL2	HTR1D	TLX1		EFNB3	STK32C
		PAX1				CITED2		WNT10B		SLC34A2	JAG2	PRKG1	WNT3A		HOXA13		ESPN		GJA3	EFNA2	CABP7		RASSF5	KCNC4	C1QL1	RAB6B	DSCAM		LPO	C5orf47	CDH7	SFRP5	OLFML2A	CLDN4	EPHA8	NECAB2	CPLX1		SHD	PDE4A
		TLX2				CALD1		ATP2A3		RAB6B	GRID1	RPRML	PODN		COL14A1		FAIM2		TNFAIP2	FNDC5	LY6H		TMEM88	CABP7	CLDN4	CNTN2	MAST1		HOXB13	BEX2	PAX6	C1QL1	DCC	OLFM2	GRHL3	RSPO1	PAX1		TUBB4A
		SLC30A2				NEFL		THBD		NTRK3	ELOVL3	CACNA1G	NPAS2		VGLL2				MMP2	LHX3	BNC1		PITX1	LY6H	SHE	GABBR2	CALCR		PHACTR1	DUSP13	CD70	OVOL2	THBS4	EEF1A2	POU4F3	BEX2	WNT9B		LOXL1
		DMBX1				ITGAV		MCOLN2		TMEM151B	KCNH8	SLIT2	PLK5		OVOL2				GSC	C1QL1	CNNM1		GDNF	BNC1	CPNE9	C1QL2	CD70		SLC9A4	DND1	DCHS2	HCK	CBLC	L3MBTL4	GRIK3	LAMC3	ABCG1		DLGAP1
		PRDM14				CNN1		ABCB1		VSX2	LHFPL4	COMP	CACNA1I		SLC9A2				BCL3	SDK2	PDGFB		COL25A1	RGS6	KCNC3	GRID1	RASAL1		PRR19	SLITRK4	CRTAC1	RBFOX3	TLX3	FABP3	DSCAML1	AIRE	RAB37		FAH
		GBX2				TNFRSF12A		SLC2A12		CLGN	SEZ6L	CBLN1	CALCR		PTH1R				ANKRD53	SHE	DPP10		ST8SIA2	GJA3	WNT7B	BHLHE23	SCUBE1				PRKG1	SYT12	EPHA6	NGB	CPNE9	NPTXR	ADRA2C		EEF1A2
		HAND1				FLRT3		PCSK9		LHX3	NGB	CXCL16	TMEM132E		FOXD3				COL8A2	FAM184A	UCN		DUOX1	CNNM1	SOX18	SLC6A17	CRTAC1				EPAS1	AMIGO2	PRMT8	CMTM7	SYT7	KCNC3	SCN5A		NPAS4
		BHLHE23				AMOTL2		IRX4		EPB41L3	DPP10	PCDH17	HOXD1		AMIGO2				HOXC8	MAFB	TCERG1L		FBXL8	PDGFB	EPHA8	HOXD4	CHRNA4				SLC30A3	HCN2	KCNQ3	GCA	TMEM130	FEZF2	TMEM151A		LAMC3
		KRT7				SFN		MAL2		SCUBE1	DEGS2	SYT12	HOXA13		HCK				TRPV4	HOXC9	SLC7A14		ZIC1	KCNA3	ADAM11	FBXO41	KCNC1				CXCL16	NPAS1	KCNV1	CYP4F22	THBS4	EFNA2	HOXB3		HHAT
		HOXD11				ANXA2		THBS4		CELF4	RASEF	TMEM88	VGLL2		NPAS1				KRT7	FOXC2	WNT9B		HOXD4	DPP10	JAG2	IRF8	RASEF				PROK2	TCF15	TUBB4A	DUSP9	WNT4	COL9A2	RAB11FIP4		DES
		WDR86				PARVA		DDIT4L		SLC9A3	SYPL2	ALX3	OVOL2		TBX21				HOXD8	TMEM54	JPH3		RASL10A	UCN	MAPK8IP2	JPH3	BHMT2				KCNH3	FGF4	WNT7A	SLC34A2	CNFN	AIFM3	MESP1		SLC6A11
						CDK6		P2RX5		NELL2	KCNA5	VSX2	SLC9A2		LRAT				WDR86	KCNC3	SLIT2		CHRD	CACNA1I	DMBX1	UNCX	KCNA5				NCAM1	COLEC12	ZMAT4	RAB42	IKZF3	HS3ST2	COLEC12		NDRG2
						TAGLN2		SLC45A1		ATP2B3	TNNI3	EPAS1	ADAMTS2		GATA5				CRLF1	WNT7B	HOXC8		COL4A5	WNT9B	SLC8A2	PAX2	DLEU7				TTYH1	VGLL2	NPAS1	TMEM54	CD164L2	GABRD	SFRP5		SLC30A2
						SDC1		NPY5R		SHISA7	MAST1	UCP1	FOXD3		STAC2				BHLHE23	EPHA8	CADM3		TSLP	JPH3	RUNDC3A	TBX21	SYPL2				B4GALNT2	CDH8	SYT7	HEBP1	RUNDC3A	FAM184A	RBFOX3		RAB42
						SYNPO2L		HSF4		PDE1B	SKOR1	IKZF3	AMIGO2		RBFOX3					L1CAM	SERINC2		PPM1E	DOK4	STK32B	SFRP5	PRMT8				RIMKLA	HR	PAX1	PDGFD	SLC47A1	P4HA3	PRDM16		EPPK1
						VAT1		GPX3		BATF3	WNT9B	CGB7	NPAS1		IGSF21					EPB41L3	CPLX1		TRPC5	FAM155B	DLEU7	QRFPR	DMBX1				FLRT2	IKZF3	BARHL2	NRXN2	CACNA2D2	OAF	GRIN1		HS3ST2
						UBE2J1		NR4A3		PTGIS	SLC34A2	FLRT2	TBX21		VSX1					TMEM132E	NPTXR		MAFB	CLCF1	CABP7	CACNA1I	GATA5				PIGZ	MIXL1	LAMC3	CDCP1	MPZL2	ADRA2C	FOXG1		MPV17L
						MYO1C		L3MBTL4		C1QL1	SNCB	BMP8A	XKR7		JPH3					SLC8A2	NPAS2		NFIX	CADM3	DKKL1	SEZ6L	CADM3				CNTFR	LMX1A	CAMK2B	EFNB3	PPP1R16B	SCN5A	NPAS2		HSPA12A
						RND3		CLDN11		TRIM58	CALB2	NR4A3	GNG4		GRIK3					KCNC4	HTR7		GBX2	SERINC2	LY6H	C1QL1	DIRAS1				TSLP	FIBCD1	RAB37	WNT3	KCNH8	LHX3	CNNM1		P4HTM
						TES		BMP8B		TCERG1L	SRCIN1	LRP2	NXPH3		TMEM150C					ITPKA	ATP12A		SSTR2	CPLX1	LAMC3	ALOX15	JAG2				LRP2	SRCIN1	GPR4	PLEKHG6	RASAL1	KCNH6	CRTAC1		OLFM2
						JUN		KCNK13		SFRP5	NTRK3	ICAM5	STAC2		RXRG					CABP7	BHLHE23		CHODL	NPTXR	CNNM1	ELOVL3	CA4				SLC30A2	RAB37	NRTN	SMC1B	CHRNA3	ANK1	FIBCD1		KREMEN2
						VIM		CLDN3		LBX1	TMEM151B	SLC9A3	RBFOX3		BHLHE23					ALDH1A3	SLC6A3		SV2B	NOG	EEF1A2	TRHDE	TTYH1				GRID1	TP73	CNTN4	MMP2	GPR4	RAB11FIP4	KCNK3		CCDC125
						MMP14		CLDN7		WNT3A	VSX2	MAPK4	IGSF21		FLT3					GDF7	ST8SIA3		ADRA2A	NPAS2	RASAL1	DOC2B	ATP1A3				LONRF3	VSX1	PRRT3	ESYT3	NECAB2	RASL10B	PPM1N		HSF4
						DSP		TRIM25		PANX2	FGF4	B4GALNT1	PAQR9		SCNN1G					LAMC3	GPR37		TMEM132E	CLGN	SLC32A1	PANX2	CPNE9				BHLHE23	CPLX1	RAB11FIP4	ENTPD2	RSPO1	ITPKA	SLC6A3		GABRQ
						WNT4		RHCG		FZD10	DLEU7	MT1A	VSX1		LRRC26					CNNM1	SRCIN1		KCNH3	HTR7	DPP10	KCNH6	KCNA2				RASSF5	RXRG	SLIT1	DES	TMEM150C	YBX2	DLGAP2		LHX3
						LOXL2		TRPM6		CACNA1I	GPRIN1	NCAM1	JPH3		PROK2					HTR6	RIPK4		CACNA1B	SRCIN1	UCN	SYT10	TNXB				HOXD4	PLK5	CSPG5	SLC5A5	MAPK8IP2	HMX1	FLT3		BSPRY
						TPM1		RASD1		CRLF1	LHX3	BATF3	GRIK3		SLC17A6					PANX2	CCKBR		STK32B	PTF1A	PHACTR3	RBFOX3	CELF4				ONECUT1	SERINC2	SGSM1	SSH3	PSD	SFRP5	KCNQ2		GRIN2A
						PDGFB		STK32A		TMEM132E	IKZF3	EPHB3	MAFA		PGBD5					SLC32A1	PTF1A		KCNK12	IKZF3	TCERG1L	CBLN1	TMEM150C				GRIK3	OVOL1	SCN5A	PPL	TUBB4A	RBFOX3	SOX18		DPP6
						SETD7		KCNJ6		SDK2	PHACTR1	KCNK13	TMEM150C		PAPPA					DPP10	PITPNM3		KCNC4	FAM43B	KCNB1	FZD10	MCF2L				BHLHE41	LBX1	CELF4	MOXD1	CPLX2	GFRA3	SERINC2		MANSC1
						TUBA1A		RBM43		CHD5	NR4A3	SFRP5	MMP24		C1QL2					TCERG1L	IKZF3		ITPKA	SLC30A3	SLC7A14	JAZF1	RIMKLA				ESPN	HTR7	CLDN4	CD164L2	KCNJ10	CAMK2B	HCN2		MMP2
						PHC2		EDN3		KCNC3	SCUBE1	LBX1	TLX2		LMX1A					BEX2	SLC30A3		SEMA6D	NXPH3	WNT9B	MAFB	LY6H				DLX4	CLSTN2	NECAB2	LOXL1	EEF1A2	RBP4	UTF1		TTC38
						SAMD4A		SLC7A10		KCNH6	CELF4	RIMKLA	FLT3		COLEC12					ABLIM3	RAB37		EOMES	ELAVL3	JPH3	SLC32A1	DEGS2				PAX2	PLXDC1	DIRAS1	TRIM36	SRCIN1	CHD5	JAG2		NAGS
						ZYX		SLC6A2		WNT7B	AATK	HOXC6	LRRC26		PLXDC1					EPHB1	HCN2		GDF7	HCN2	ELFN2	PAQR5	CNTN2				SV2B	BCL11A	RUNDC3A	ILDR1	LAMC3	ADAMTS2	DLX3		CXCL16
						ETS1		HTRA3		VGLL2	SLC9A3	TRPC5	PROK2		ECEL1					NKD2	ABCG1		BNC1	ABCG1	GRHL3	SLC9A3	SLC30A2				TBX21	LRRC26	EEF1A2	DPP6	KCNV1	KCNH2	ALX3		CBLC
						FAM84B		PIK3R5		QRFPR	CPLX1	REPS2	PGBD5		C12orf56					CACNA1I	HCK		PIGZ	PAQR9	TMEM151B	L1CAM	MFSD6L				SFRP5	LRAT	ATP1A3	GRIN2C	KCNC3	CNNM1	SYT2		GFRA3
						STEAP1		TUBG2		ADAMTS2	C1QL1	WNT3A	FAM43B		CNTN2					JPH3	PLK5		CNNM1	PLK5	GRID1	VGLL2	ST8SIA3				UCP1	ECEL1	SLC8A2	CTSZ	DES	KCNQ4	POU2F3		PPL
						TPM2		SLC5A5		FAM163A	CPLX2	PODN	NKX2-4							ELFN2	PAPPA		MAPK4	PAPPA	CADM3	SLC8A2	LRRC9				ALOX15	IQSEC3	NGB	FAH	SLC6A11	NKX2-5	GJB2		TACSTD2
						BMP2		GAL		SLC8A2	CA4	FZD10	AFF3							SYT16	RTN4R		EPHB3	RTN4R	INSM1	SCNN1B	C1QL2				ESAM	EPHA8	MCF2L	LOXL4	TLX3	SDK2	PTPRN		DUSP9
						PDLIM7		F2RL1		TRHDE	TCERG1L	NRG2	PAPPA							TMEM151B	FBLL1		SLC32A1	FBLL1	CPLX1	GFRA3	GRID1				CBLN1	GALNT13	CYP4F22	SOX7	FEZF2	SLC8A2	MIXL1		SLC1A1
						NUAK1		NLGN2		FOXD3	SFRP5	CRLF1	C1QL2							COL8A2	PGBD5		KCNA3	KIRREL2	LGI2	ASCL2	BHLHE23				SYT12	CPZ	KCNA5	ISYNA1	DIRAS1	BMP2	OVOL2		SLC26A8
						SUZ12		FAM163A		PHYHIPL	LBX1	TMEM132E	LMX1A							SLIT2	FAM167A		CBX8	PGBD5	ASTN1	SH3RF3	HOXD4				FZD10	NPAS2	ASTN1	FLYWCH2	TLX1	FIBCD1	BHLHE23		PDGFD
						CMTM3		NOV		NECAB2	RIMKLA	HTR2C	ATP6V1C2							GRID1	DACT2		UCN	SPIRE2	OTUD7A	MIXL1	GRIK3				DKK1	WNT3A	ADAM11	SLC47A1	SLC30A2	BHLHA9	OVOL1		PLLP
						LPP		TMEM171		TBX21	CDH8	RASL10A	COLEC12							SERINC2	PAX3		HHAT	DACT2	RASGRP2	LMX1A	JPH3				ATOH8	IL11	ALOX15	HSPA12A	CPLX1	ALOX15	CHRNA4		AFAP1L2
						SOAT1		ABCG4		GATA5	WNT3A	DACH1	ECEL1							KRT7	FOXN4		REPS2	PAX3	ATP12A	FIBCD1	UNCX				POU3F1	CYP2S1	SLC34A2	IRF6	PAX1	DLGAP2	FEV		PLCD1
						GPC4		IL12RB2		SSTR1	PLK5	SLCO2A1	C12orf56							LGI2	GATA5		OLFML2B	NOTUM	BHLHE23	ZIC1	TBX21				NPAS1	EIF4E3	GSX2	CA4	AIFM3	ABLIM3			BHLHA9
						ABHD2		IGFBP6		SCUBE2	ST8SIA3	HOXD1	ZNF296							NPTXR			PKNOX2	KCNA1	CACNA1E	BSN	SFRP5				MAFB	CA10	ACAN	BSPRY	WNT9B	DYSF			ISYNA1
						CMTM7		ECHDC2		JAZF1	CALCR	CD70	XKR4							HOXD8			EPHB1	SLC18A3	FGF12	HSD11B2	QRFPR				SLC32A1	RIPK4	ZBTB8B	LTBR	HS3ST2	SIX2			RPP25
						BMP1		TMCO4		TFAP2E	CHD5	SLC9A2	CNTN2							NOG			GSC	RAB11FIP4	PAQR5	EPB41L3	SEZ6L				SLC9A3	SLC17A6	RAPGEF4	PRRG3	WNT7A	KCNQ2			TMCO4
						IER3		PPL		LGI2	KCNC3	DLX4	PLD5							WDR86			FAM81A	PLD5	CSPG5	KCNQ4	C1QL1				PHOX2A	PPM1N	NRXN2	NOV	RAB37	GDF7			NLRX1
						SEMA3E		DOC2B		SLC7A10	WNT7B	ONECUT1	TRNP1							CLGN			FEZ1	MMP24	SLC5A5	SLC2A13	ALOX15				NRG2	KCNQ1	CDH8	ARTN	CHGB	SERINC2			RASGRF2
						RAB34		SSH3		HTR1D	DIRAS1	TMOD2	GALNT13							HTR7			ATOH8	SIX2	ST8SIA3	IRX4	ELOVL3				COLEC12	STAC2	CDCP1	NAP1L5	PADI2	ARX			NPB
						KLF6		CHRNA3		RBFOX3	QRFPR	FAM163A	IQSEC3							PODXL2			CLCN5	CLSTN2	OLFML2A	TP73	DOC2B				NFIX	FLT3	PLEKHG6	HTR2C	MANEAL	TC2N			HIF3A
						FAM107B		TRIM47		IGSF21	SGSM1	GDF6	TESC							CRLF1			LRP2	ADRA2C	CHD5	HHIPL1	ESAM				PODN	KCNH1	PSD	SP5	DCC	SEZ6L			FADS3
						TUBB6		PLCD1		INSL3	CD70	FOXD3	SPIRE2							BHLHE23			SLIT2	WNT4	AQP3	ADAMTS2	SYT10				STK32B	SCN5A	C1QTNF4	MANSC1	ADRA2C	CYP46A1			TTC22
						ACTN1		MYO5C		VSX1	DCLK3	ASTN1	FGF8							TRIM58			DPY19L2P2	TBX1	DOC2A	CHD5	RBFOX3				RYR3	GPR37	GRIK3	PLLP	SCN5A	HHIPL1			SCARA3
						CD151		PAQR5		JPH3	HES3	EN1	FBLL1							FGF12			HOXC8	GNG4	NRTN	KCNT1	NPAS1				EGFL6	PGBD5	DES	TPM2	HOXB3	PRMT8			NLGN2
						SLC39A6		CALN1		BHLHE23	NPY5R	PDZD2	CNNM1							PAQR5			GRID1	AGPAT2	RASEF	LTK	DOC2A				EPHB3	BNC1	IL10RA	PITPNM1	LHX3	PDLIM2			PITPNM1
						CRMP1		STAC		LTK	FAM163A	FBN2	LHX6							CHD5			ICAM5	DNAH11	SRCIN1	ZBTB16	TCF15				PDZD2	FAM163B	GRHL3	EPPK1	LYPD3	SYT2			SMC1B
								MARVELD2		SYT10	SLC8A2	PIP5K1B	GDNF							CCKBR			HOXD8	C1QL2	PSD	SLC38A3	FGF4				OSR1	OPRD1	SLC5A5	KRT19	RIMKLA	POU2F3			USH1G
								ITGA4		DNMT3L	MAPK8IP2	NPAS1								PTF1A			ASTN1	GABBR2	CCKBR	TRIM58	SLC32A1				IKZF3	S1PR5	GRID1	LARP6	GRIN2A	TBX5			ISPD
								KRT19		NRG3	CDX1	TBX21								FAM43B			DGKG	BMP8A	PTF1A	SLC7A10	PAQR5				ASCL2		CD164L2	ALDH1B1	RAB11FIP4	MIXL1			OXT
								SLC16A3		DPYSL4	FOXD3	OSR1								KCNH6			VASH1	NPAS1	IKZF3	VSX1	SLC9A3				ZMYND15		PPM1N	MARVELD3	HMX1	RAB6B			CMTM7
								COL8A2		MAFB	ASTN1	SSTR1								CYP46A1			TBX2	CDH8	EPHA6	NKX2-4	PHOX2A				EOMES		TMEM151B	SLC25A21	SFRP5	LMTK3			PDLIM2
								IFITM10		KCNT1	NECAB2	COL24A1								CACNG4			HTR7	PTPRT	SGSM1	ACE	CDH8				ZIC1		HOXC13	MPV17L	RBFOX3	DPYSL4			CLDN5
								SH3D21		L1CAM	NPAS1	TFAP2E								RAB6B			CRLF1	XKR7	RAB37	SERINC2	STK32B				COL24A1		TMEM150C	CASP8	NAGS	BHLHE23			AMN
								GFRA2		SH3RF3	TBX21	IGSF21								CBLN1			BHLHE23	SCN5A	PLK5	GDNF	SLC8A2				FAM81A		CRB3	TRIM25	CBLC	EPB41L3			NGB
								PCTP		HTR6	LRAT	VSX1								RTN4R			CACNA1E	BAIAP2L1	CBLC	AEBP1	SCNN1B				OCA2		SRCIN1	DMGDH	GFRA3	FEV			DUSP26
								ESYT3		FAM43B	GATA5	GRIK3								FBLL1			PTPRU	GNAS	UNC5A	FAM43B	CPLX2				WNT11		NKX2-5	DUSP26	RASGRP2	ACAN			PRRT3
								CCDC106		NKX2-4	KIF12	ADAP2								SLC7A10			GALR2		FBLL1	HTR1D	IKZF3				IRX4		CD70	IL17RB	CAMK2B	DLL3			LYPD6B
								EMID1		AFF3	ZBTB8B	INA								SLC9A3			NPAS4		SLC7A10	KCNC3	GFRA3				GDF6		ELOVL3	LYPD6B	TACSTD2	TMEM91			TPM2
								IL27RA		GFRA3	TFAP2E	BHLHE23								NELL2			EPAS1		SLC9A3	YBX2	RUNDC3A				TP73		GRIN2C	ANKRD53	ADAM11	ALDH1A3			KRT7
								CSPG4		HHIPL1	MFSD6L	LTK								COL9A2			CTNND2		TUBB4A	APLN	LMX1A				NEFL		PPP2R2C	BIRC3	CHD5	AQP5			ANO1
								DKK3		NKD2	LGI2	CLCN5								GATA5			NCAM1		NMU	PODXL2	GRIN2A				ADRA1A		KCNA7	FSTL3	FOXA2	KRT7			PIK3R5
								DMRTA1		BRSK2	EEF1A2	EGFL6								NKD1			SLC6A3		ACSL6	LHX3	THBS4				LTK		PADI2	GABRQ	ZBTB8B	FZD10			SLC25A21
								LYPD6B		C1QL2	SRRM4	HHIP								YBX2			GUCY2D		FOXN4	CACNA1D	TTC22				DGKI		KCNB1	AFAP1L2	FOXG1	SLC6A17			AFAP1L1
								SYBU		LMX1A	PSD	NPNT								SLC18A3			COL4A6		DCC	LBX1	BSN				ZBTB16		KCNC3	DMRTA1	ZMAT4	AFAP1L1			HEYL
								LRRC15		PAQR5	SLC7A10	TLX2								CACNA1D			COL24A1		ONECUT2	HTR7	SLC45A1				MAPK4		BARX1	HSF4	CSPG5	ELOVL3			KRT19
								ARTN		YBX2	RBFOX3	CDH7								DBN1			IL1RAPL2		GATA5	CLSTN2	SRCIN1				ASTN2		KCNS1	OXT	CNNM1				PHACTR3
								NGB		SLC2A13	IGSF21	CACNA1E								RAB11FIP4			HSF4		ACTN2	GRID2IP	FGF11				EFNA3		VSX1	HEYL	CRTAC1				WNT3
								SHROOM1		ECEL1	INSL3	MAFB								SIX2			PTF1A		PRLR	TFAP2E	RAB37				GHR		KNDC1	NLGN2	MGAT5B				LHX9
								GMIP		KCND3	MCF2L	RASSF5								EMILIN3			IKZF3		RAB11FIP4	NTRK3	IRX4				TRIM9		SLC47A1	SCARA3	NKX2-5				SLC9A3
								SCIN		CNTN2	CPNE9	SCNN1G								GRID2IP			FAM43B		MMP24	ABCG4	GPRIN1				VSX1		IRF6	NDRG2	DOK7				GCA
								LINGO3		KCNQ4	VSX1	DKK1								CLSTN2			SLC30A3		EMILIN3	SYT16	CHD5				GDNF		SFRP5	TMCO4	DCLK3				IGFBP6
								PDGFD		KCNA2	JPH3	ASTN2								CHRNA3			HEY1		HES3	TRNP1	KCNT1				FAM43B		CA4	FADS3	SLC8A2				IRF6
								SLC44A3		TRNP1	GRIK3	SSTR2								TMEM59L			NEFL		PHACTR1	SHISA7	ADRA1A				FBN2		KCNT1	GPX7	CPXM2				SPEG
								LEKR1		ACHE	TMEM179	PROK2								LMTK3			UCP1		CHRNA3	C1QL4	PADI2				DPY19L2P2		PNMT	ADSSL1	IL10RA				MARVELD3
								GFRA3		TMEM54	TMEM150C	DACH2								ADRA2C			LAYN		TMEM59L	RASL10B	TMEM179				CYP27B1		ACHE		ALOX15				GRIN2C
										DYSF	BHLHE23	TTYH1								ADCY7			PAPPA		TMEM179	ECEL1	SLC7A10				CLCN5		NELL1		PPM1N				ALOX12
										IRF8	TNXB	CHST8											CBLN1		ADRA2C	EBF4	VSX1				VASH1		TMEM130		DLGAP2				L3MBTL4
										GRID2IP	MMP24	NTRK2											SLC9A3		DNAJC6	EPHA8	CPLX1				CBX8		KCNQ1		INSM1				RASEF
										GRIN2C	SYT10	SLC1A2											COL9A2		WNT4	BATF3	SRRM4				DPY19L2		SEZ6L		KCNQ2				OSMR
										IRX4	PHACTR3	FAM43B											PAX3		DNAJC22	BRSK2	PLK5				DACH2		DCLK3		SOX18				PCSK9
										FGF8	RASAL1	DGKI											ZMYND15		SLC30A2	WNT3A	NRTN				CACNA1D		OTP		RAPGEF4				CDK18
										AIRE	NRG3	ESAM											DPY19L2		PROM2	RRAD	CYP27B1				LBX1		NKX2-2		TTC22				MARVELD2
										FBLL1	CACNA1E	BHLHE41											LYSMD2		PLIN5	BEX2	OTUD7A				HTR7		BHLHE23		SEZ6L				MCOLN2
										CNNM1	ADAM11	DUOX1											DCC		PNMT	SEMA7A	KCNC3				CLSTN2		DSCAML1		PRMT8				SSH3
										C1QTNF4	KCNT1	PAPPA											ONECUT2		TTC22	CACNA1G	PHACTR3				BMP8A		MARVELD3		JAG2				CYBA
										GDNF	LRRC26	NEFL											FOXJ1		NRXN2	HTR6	LHX3				SSTR2				PNMT				GPR156
										PODXL2	RUNDC3A	RPS6KA6											DUOX2		C1QL2	LGI2	LBX1				HTR2C				OXT				PRRG3
										ITPKA	SLC17A6	CHRD											ASTN2		NPAS1	AIRE	KCNS1				NRG1				POU2F3				ABCB1
										RASL10B	DOC2A	MNX1											KCNA1		CDH8	DBNDD1	PLIN5				TFAP2E				DOC2A				EMID1
										KCNMA1	TTYH1	COLEC12											TMOD2		PTPRT	DYSF	MMP24				CYP26B1				AMN
										FNDC5	ESAM	SCD5											CACNA1D		HOXB3	NKX3-1	TFAP2E				NTNG2				NGB
										VSTM4	ACTN2	ECEL1													SCN5A	NECAB2	NTRK3				ADCY8				BHLHE23
										HSD11B2	GFRA3	KCND3													POU3F2	ALDH1A3	LRRC26				NPNT				CHRNA4
										MIXL1	NRTN	CBX8													NKX1-2	GRIN2C	SCN3B				GBX2				FEV
										GRIN3B	BRSK2	SLC27A2													FCHO1	TDRD6	DCLK3				MT1A				PRRT3
										SERINC2	C1QL2	HOXB13													KIF12	FAM163A	LRAT				ZFYVE28				APBA2
										FBXO41	OTUD7A	ZMYND15													TLX1	WDR86	NPY5R				SLC27A2				ACAN
										ACE	LMX1A	TMEFF2													DOC2B	BMP2	CHGB				ECEL1				DLL3
										CCKBR	PAQR5	WT1-AS													RAPGEF4	KCND3	SGSM1				SLC1A2				SLC27A2
										NKX3-1	PLIN5	TRIM9													DOK7	NKD2	SLC27A2				BATF3				TMEM91
										FGF12	THBS4	OCA2													TRH	PHYHIPL	ECEL1				ILDR2				AQP5
										ALDH1A3	ECEL1	EFNA3													TMEM229A	BCAN	IQSEC3				CHST8				SCN3B
										HTR7	KCND3	ATOH1													ALX1	KCNQ1	GRHL3				ONECUT2				TRH
										GABBR2	CNTN2	PRKCE													MCF2L	KCNH1	EPHA8				WNT3A				ELOVL3
											SLC27A2	IRX4														SCN5A	IL10RA				KCNK13				NMU
											FGFR4	PHOX2A														DPYSL4	BRSK2				COL4A5				SPRN
												KIAA1324														DOK6	NGB				RTN4RL2				PHACTR3
												SV2B														EPHB1	CPZ				CACNA1G				GPRIN1
												CNNM1															ONECUT2				HOXB13				SLC9A3
												FAM81A															WNT3A				B4GALNT1				BARX1
												LHX6															PHACTR1				RASL10A				KCNA7
												GDNF															LGI2				CA10				POU3F3
												ITPKA															CA10				TRPC5				IRF6
												ATOH8															DOK7				NKX3-1				ATP8B3
												COL4A5															ACTN2				EPB41L4A				CYP27B1
												ILDR2															NECAB2				HOXD1				MARVELD3
												CYP27B1															GRIN2C				PRKCE				PRKCZ
												EOMES															FAM163A				FAM163A				GRIN2C
												KCNMA1															NKX1-2				KIAA1324				ALOX12
												ZFYVE28															SLC17A6				KCND3				IGSF21
												CA10															MAPK8IP2				ADAP2
																											KCND3				MNX1
																											PPM1N				TMOD2
																											CDX1				KCNH1
																											KIF12				CDH23
																											BCAN				TBX1
																											KCNQ1				REPS2
																											GPR4				DOK6
																											KCNH1				BNC1
																											SCN5A				EPHB1
																															OPRD1
																															HPSE2

## Sheet: Table S6
Table S6: Genes used for gene signature
Candidate Genes	No. of cell lines	No. of TCGA patients
ABCG1	14	132
ABCG4	14	132
ADAM11	14	132
ALDH1A3	14	132
ALOX12	14	132
ALX3	14	132
AMN	14	132
ASTN1	14	132
ATOH8	14	132
ATP1A3	14	132
B3GNT3	14	132
BCL3	14	132
BHLHE23	14	132
BMP2	14	132
C1QL1	14	132
C1QL2	14	132
C1QL4	14	132
CA4	14	132
CACNA1G	14	132
CALCR	14	132
CDH8	14	132
CDX1	7	132
CHD5	14	132
CHRNA3	14	132
CHRNA4	14	132
CLDN3	14	132
CLDN4	14	132
COL8A2	14	132
COLEC12	14	132
CPLX1	14	132
CPNE9	14	132
CRLF1	14	132
CRTAC1	14	132
CSPG5	14	132
CXCL16	14	132
CYP27B1	14	132
CYP4F22	14	132
DCLK3	14	132
DEGS2	7	132
DIRAS1	14	132
DLL3	14	132
DLX3	14	132
DLX4	14	132
DMBX1	14	132
DOC2A	14	132
DOC2B	14	132
DOK7	14	132
DPP10	14	132
ECEL1	14	132
EEF1A2	14	132
EFNA2	14	132
ELOVL3	7	132
EPB41L3	14	132
EPHA6	14	132
EPHA8	14	132
ESPN	14	132
EVX1	14	132
FAM163A	14	132
FAM43B	14	132
FBLL1	14	132
FBXO41	14	132
GABBR2	14	132
GABRD	11	132
GDF6	14	132
GDF7	14	0
GDNF	14	132
GFRA3	14	132
GPRIN1	14	132
GRHL3	14	132
GRID1	14	132
GRID2IP	11	132
GRIK3	14	132
GRIN2C	10	132
HCK	14	132
HCN2	14	132
HES3	11	132
HMX1	14	132
HOXB1	14	132
HOXB13	14	132
HOXC13	14	132
HRH3	14	132
HS3ST6	7	132
HSF4	10	132
HTR2C	14	132
HTR6	14	132
IGSF21	14	132
IKZF3	10	132
IRF8	14	132
IRX4	14	132
JAG2	14	132
KCNA5	14	0
KCNB1	14	132
KCNC3	14	132
KCNH3	14	132
KCNH6	14	132
KCNJ10	10	132
KCNK3	14	132
KCNT1	7	132
KRT19	14	132
KRT7	14	132
LHX3	7	132
MAEL	14	132
MAFA	14	132
MAPK8IP2	14	132
MAST1	14	132
MCF2L	14	132
MNX1	7	132
MYRIP	14	132
NAGS	14	132
NECAB2	14	132
NEFL	14	132
NGB	14	132
NKD2	14	132
NKX6-1	14	0
NMU	14	132
NPAS1	14	132
NPAS2	14	132
NRTN	14	132
NRXN2	14	132
OLIG3	10	132
PAQR5	14	132
PHACTR3	14	132
PPP2R2C	14	132
PRMT8	14	0
PSD	14	132
RAB37	14	132
RAB6B	14	132
RAMP1	14	132
RASAL1	14	132
RASEF	14	132
RASGRP2	14	132
RASL10B	14	132
RASSF5	14	132
RBFOX3	14	132
RIMS4	14	132
RSPO1	14	132
RUNDC3A	14	132
SCN5A	14	132
SCUBE1	14	132
SDK2	14	132
SERINC2	14	132
SEZ6L	14	0
SFRP5	14	132
SGSM1	14	132
SLC18A2	14	132
SLC30A2	14	132
SLC32A1	7	0
SLC34A2	14	132
SLC5A5	14	132
SLC6A11	14	132
SLC6A3	14	132
SLC7A10	14	132
SLC8A2	14	132
SLC9A3	14	132
SRCIN1	14	132
STAC2	14	132
SYPL2	14	132
SYT2	14	132
TBX21	7	132
TFAP2E	14	132
THBS4	14	132
THSD7B	14	132
TLX1	14	132
TMEM150C	14	132
TMEM151B	14	132
TMEM179	14	132
TMEM54	14	132
TMEM59L	14	132
TNNI3	14	132
TNXB	14	132
TP73	14	132
TRH	14	132
TTC22	7	132
TTYH1	14	132
TUBB4A	14	132
UNC5A	14	132
VSTM4	14	132
WDR86	14	132
WNT3A	14	132
WNT9B	14	132
YBX2	14	132
